# Supplementary material for: Causal relationship between ischemic stroke and its subtypes and frozen shoulder: a two-sample Mendelian randomization analysis
Source: Front Neurol. 2023 May 18;14:1178051. doi: 10.3389/fneur.2023.1178051 (PMC10233007; doi:10.3389/fneur.2023.1178051)
Supplement: Supplementary file 1 [file Data_Sheet_1.ZIP]

Archive with 4 entries (4 files):
- Supplementary Materials Figure 2.docx
- Supplementary Materials Figure 3.docx
- Supplementary Materials Table 1.docx
- Supplementary Materials Figure 1.docx
